# Supplementary material for: Biomarkers of Castrate Resistance in Prostate Cancer: Androgen Receptor Amplification and T877A Mutation Detection by Multiplex Droplet Digital PCR
Source: J Clin Med. 2022 Jan 4;11(1):257. doi: 10.3390/jcm11010257 (PMC8745706; doi:10.3390/jcm11010257)
Supplement: Supplementary file 1 [file jcm-11-00257-s001.zip › Supplementary table.xlsx]

## Sheet: Patient data
	Basic information		Primary treatment		Metastsis				Past systemic therapy		Noval therapy		Method1: AR-Amp-1/T877A			Method2: AR-Amp-2
PC patient ID (CRPC patients in yellow)	Age	Gleason score (High : greater and equal to 7 and Low: samller than 7)	Radical Prostatectomy	Radiation therapy	Metastatic status	Bone metastases	Lymph metastases	Visceral metastases	ADT	Chemotherapy	Enzalutamide	Abiaterone	AR	RPP	copy number(AR/RPP*2)	AR-X1	AR-x2	MYM	TBP	copy number((AR-x1+AR-X2)/(MYM*2+TBP)*2)	MYM/TBP	Chr-X(2X MYM/TBP)
la20160302* diluted	71	4+3	y	n	y	y	y	n	y	y	y	y	2960	123	48.1301	1219	1169	84	39.1	23.0613	2.14834	4.29668
ca20160428	75	5+4	n	y	y	y	y	n	y	y	y	n	1439	77	37.3766	621	637	18.7	33.3	35.587	0.561562	1.12312
abm20160905	77	4+5	n	y	y	y	y	y	y	y	n	n	350	59	11.8644	144	146	14.1	35.4	9.1195	0.398305	0.79661
ec20160503	85	4+5	n	n	y	y	n	y	y	n	n	n	215	63	6.8254	118	111	16.3	34.2	6.85629	0.476608	0.953216
gn20150811	71	4+5	y	n	y	y	n	n	y	n	n	n	301	110	5.47273	120	104	21.6	50	4.80687	0.432	0.864
fm20160504	82	4+3	n	n	y	y	y	y	y	y	y	n	213	86	4.95349	90	97	16.4	44.8	4.81959	0.366071	0.732143
cb20160511	95	9	n	n	y	y	y	n	y	n	n	n	222	97	4.57732	97	88	26.8	57.5	3.33033	0.466087	0.932174
rp20160510	92	9	n	n	y	y	y	n	y	y	y	y	236	112	4.21429	99	97	17	33	5.85075	0.515152	1.0303
jt20160309	84	5+5	n	n	y	n	y	n	y	n	n	n	60	30.5	3.93443	27.2	29.1	11.7	15.3	2.90956	0.764706	1.52941
rc20160502	78	3+4	n	y	y	y	y	y	y	n	y	n	55.1	57.2	1.92657	14.9	12.3	12.5	28.7	1.01304	0.43554	0.87108
rd20160707	87	2+2	n	y	y	y	n	n	y	y	n	y	76	110	1.38182	32.7	32	25.2	54.5	1.23356	0.462385	0.924771
rw20140721	66	4+5	y	n	y	n	n	y	y	n	n	n	29.1	42.2	1.37915	11.5	8.5	9	21.7	1.00756	0.414747	0.829493
ag20160622	73	4+3	y	y	y	y	y	n	y	n	n	n	40	59	1.35593	16.6	16.1	16.8	29.1	1.04306	0.57732	1.15464
pm20160815	96	NA	NA	NA	NA	NA	NA	NA	NA	NA	NA	NA	29.1	44.2	1.31674	8.5	11.4	8.3	16	1.22086	0.51875	1.0375
dp20160412	77	5+5	n	n	y	y	n	n	y	y	y	y	58.8	98	1.2	29.1	28.4	20.1	44.9	1.35135	0.447661	0.895323
vw20161018	68	na	y	y	y	y	n	n	y	y	y	n	27.2	46.3	1.17495	10.1	7.8	9.3	21	0.90404	0.442857	0.885714
ph20161222	74	3+4	y	n	y	n	y	n	n	n	n	n	13.2	22.6	1.16814	3.4	4.2	3.2	6.3	1.19685	0.507937	1.01587
aa20160815	89	4+5	n	n	y	y	n	n	y	n	n	n	23	40	1.15	7.8	9.4	7.8	15.7	1.09904	0.496815	0.993631
fw20160720	92	na	n	n	y	y	y	n	y	n	n	y	20.4	35.7	1.14286	8.2	7.4	7.5	14.1	1.07216	0.531915	1.06383
hd20160608	75	4+3	n	n	n	n	n	n	y	n	n	n	24.3	43.6	1.11468	9.2	11.5	8.4	22.7	1.0481	0.370044	0.740088
vk20160315	85	9	n	y	y	y	y	n	y	n	n	n	49	88	1.11364	18.8	18.8	18.6	42.8	0.94	0.434579	0.869159
ajh20160202	67	4+5	n	n	y	y	n	n	y	y	n	n	15.1	27.7	1.09025	6.5	5.3	6.5	12	0.944	0.541667	1.08333
en20160504	84	3+3	y	n	y	y	n	n	y	n	n	n	24.1	44.8	1.07589	9.5	9.6	10	21.8	0.913876	0.458716	0.917431
aw20161010	67	5+4	y	n	y	y	n	n	y	y	y	y	33.3	63	1.05714	16.7	11.3	12.7	26.1	1.08738	0.48659	0.97318
jc20161107	72	4+5	y	n	y	y	n	n	y	n	y	n	71	136	1.04412	34.1	27.9	26.4	60.3	1.09637	0.437811	0.875622
jvde20160504	89	4+3	n	n	y	y	n	y	y	n	n	n	17.2	33	1.04242	4.5	5.4	5.6	11.9	0.857143	0.470588	0.941176
ca20160219	75	6	n	y	y	y	y	n	y	y	y	n	11.1	21.5	1.03256	3.8	3.5	3.5	8.3	0.954248	0.421687	0.843373
ap20160304	71	na	n	n	y	y	y	y	y	y	n	n	8.7	17.1	1.01754	3.9	3.7	3.6	6.4	1.11765	0.5625	1.125
grn20160202	82	4+3	n	y	y	y	y	y	y	n	y	n	9.8	19.4	1.01031	5.2	4.8	3.4	8.3	1.3245	0.409639	0.819277
am20160202	90	na	n	n	y	y	y	n	y	n	y	n	29	61	0.95082	13.3	9.2	11	25.5	0.947368	0.431373	0.862745
gc20160607	80	5+4	n	n	y	y	n	n	y	n	n	n	13.1	28	0.935714	4.7	3.4	4	10.5	0.875676	0.380952	0.761905
gd20160413	66	4+5	y	n	n	n	n	n	n	n	n	n	111	159	1.39623	46.4	39.2	31	64	1.35873	0.484375	0.96875
sm20160801	64	4+5	n	n	y	y	y	n	y	y	n	n	68	110	1.23636	30.1	27.2	25.5	63.1	1.00438	0.40412	0.808241
ite20161006	69	4+4	n	y	n	n	n	n	y	n	n	n	51.2	83	1.23373	19.4	17.2	18.9	36.1	0.990528	0.523546	1.04709
je20160705	73	na	n	n	y	y	n	y	y	n	n	n	48	78	1.23077	18.9	18	19.8	46.6	0.856148	0.424893	0.849785
jb20150727	70	4+5	y	n	y	y	n	n	y	n	n	n	33.2	56	1.18571	11.1	14.6	14.8	26.7	0.912966	0.554307	1.10861
Um20160210	88	na	n	n	y	n	y	n	y	n	n	n	21.7	38	1.14211	7.4	7.7	7.3	14.5	1.0378	0.503448	1.0069
gj20160202	88	4+3	n	n	y	y	n	n	y	n	n	n	77	141	1.0922	27.3	24.2	24.6	52.1	1.01678	0.472169	0.944338
dc20150715	71	9	n	n	y	y	y	y	y	n	n	n	75	140	1.07143	32.2	30.8	31.9	63	0.993691	0.506349	1.0127
rm20160223	77	7	y	n	y	y	n	n	y	n	n	n	40.4	79	1.02278	19.5	14.3	15.6	31.2	1.08333	0.5	1
tn20160711	67	4+5	y	y	y	y	n	n	n	n	n	n	35	69	1.01449	15.9	14.2	15.3	31.3	0.972536	0.488818	0.977636
mw20140625	70	4+5	n	n	n	n	n	n	n	n	n	n	12.8	25.4	1.00787	4.2	4.1	4.2	6.9	1.08497	0.608696	1.21739
dm20160504	82	8	n	y	y	n	y	y	y	n	n	n	30.2	60	1.00667	15.4	11	10.7	24.3	1.15536	0.440329	0.880658
lz20161103	74	4+5	y	y	y	y	n	n	y	y	n	n	48	97	0.989691	19.5	19.4	19.7	40	0.979849	0.4925	0.985
edc20160809	87	7	y	n	y	y	y	n	y	n	n	n	19.7	41.1	0.958637	9	7.8	8	17.8	0.994083	0.449438	0.898876
jr20160510	87	4+5	n	n	y	n	n	y	y	n	n	n	35.8	75	0.954667	12.9	13.5	10.3	25.7	1.14039	0.400778	0.801556
wd20160229	74	4+5	y	n	n	n	n	n	n	n	n	n	8	17.4	0.91954	3	3.7	4	8.3	0.822086	0.481928	0.963855
